# Supplementary material for: Correlation Among Psoriasis, Iridocyclitis, and Non-alcoholic Fatty Liver Disease: Insights from Mendelian Randomization and Mediation Analysis
Source: Int J Med Sci. 2025 Jan 1;22(1):121–31. doi: 10.7150/ijms.102369 (PMC11659831; doi:10.7150/ijms.102369)
Supplement: Supplementary file 1 — Supplementary figures and tables. [file ijmsv22p0121s1.zip]

Archive with 12 entries (10 files):
- Supplementary Figure/
- Supplementary Figure/Supplementary Fig1.pdf
- Supplementary Figure/Supplementary Figure 2 .tif
- Supplementary Table/
- Supplementary Table/Supplementary Table 1.xlsx
- Supplementary Table/Supplementary Table 2.xlsx
- Supplementary Table/Supplementary Table 3.xlsx
- Supplementary Table/Supplementary Table 4.xlsx
- Supplementary Table/Supplementary Table 5.xlsx
- Supplementary Table/Supplementary Table 6.xlsx
- Supplementary Table/Supplementary Table 7.xlsx
- supplementary.pdf
