# Supplementary material for: Correlation Among Psoriasis, Iridocyclitis, and Non-alcoholic Fatty Liver Disease: Insights from Mendelian Randomization and Mediation Analysis
Source: Int J Med Sci. 2025 Jan 1;22(1):121–31. doi: 10.7150/ijms.102369 (PMC11659831; doi:10.7150/ijms.102369)
Supplement: Supplementary file 1 — Supplementary figures and tables. [file ijmsv22p0121s1.zip › Supplementary Table/Supplementary Table 3.xlsx]

## Sheet: Supplementary Table 3
	SNP	effect_allele.exposure	other_allele.exposure	effect_allele.outcome	other_allele.outcome	beta.exposure	beta.outcome	eaf.exposure	eaf.outcome	remove	palindromic	ambiguous	id.outcome	chr	pos	se.outcome	samplesize.outcome	pval.outcome	outcome	originalname.outcome	outcome.deprecated	mr_keep.outcome	data_source.outcome	chr.exposure	pos.exposure	se.exposure	pval.exposure	samplesize.exposure	id.exposure	exposure	mr_keep.exposure	pval_origin.exposure	data_source.exposure	action	SNP_index	mr_keep	R	F
1	rs12713428	C	A	C	A	0.1867	0.084	0.2485	0.2488	FALSE	FALSE	FALSE	finn-b-NAFLD	2	61118113	0.0556	218792	0.1307	Nonalcoholic fatty liver disease || id:finn-b-NAFLD	Nonalcoholic fatty liver disease	Nonalcoholic fatty liver disease || ||	TRUE	igd	2	61118113	0.0325	9.14892e-09	16383261	finn-b-L12_PSORI_VULG	Psoriasis vulgaris || id:finn-b-L12_PSORI_VULG	TRUE	reported	igd	2	1	TRUE	0.00141925	33.0006
2	rs139298380	A	G	A	G	0.649	-0.0749	0.02713	0.02717	FALSE	FALSE	FALSE	finn-b-NAFLD	5	158718460	0.1476	218792	0.611799	Nonalcoholic fatty liver disease || id:finn-b-NAFLD	Nonalcoholic fatty liver disease	Nonalcoholic fatty liver disease || ||	TRUE	igd	5	158718460	0.0915	1.32587e-12	16383261	finn-b-L12_PSORI_VULG	Psoriasis vulgaris || id:finn-b-L12_PSORI_VULG	TRUE	reported	igd	2	1	TRUE	0.00175236	50.3092
3	rs16898116	C	T	C	T	0.6609	0.2251	0.01566	0.01567	FALSE	FALSE	FALSE	finn-b-NAFLD	6	27326792	0.1926	218792	0.2425	Nonalcoholic fatty liver disease || id:finn-b-NAFLD	Nonalcoholic fatty liver disease	Nonalcoholic fatty liver disease || ||	TRUE	igd	6	27326792	0.1172	1.71799e-08	16383261	finn-b-L12_PSORI_VULG	Psoriasis vulgaris || id:finn-b-L12_PSORI_VULG	TRUE	reported	igd	2	1	TRUE	0.00139318	31.7992
4	rs28732140	A	G	A	G	0.9597	0.119	0.1213	0.1217	FALSE	FALSE	FALSE	finn-b-NAFLD	6	31319606	0.0738	218792	0.1068	Nonalcoholic fatty liver disease || id:finn-b-NAFLD	Nonalcoholic fatty liver disease	Nonalcoholic fatty liver disease || ||	TRUE	igd	6	31319606	0.0462	1.05003e-95	16383261	finn-b-L12_PSORI_VULG	Psoriasis vulgaris || id:finn-b-L12_PSORI_VULG	TRUE	reported	igd	2	1	TRUE	0.00513201	431.506
5	rs28749130	A	T	A	T	0.2928	-0.0017	0.3396	0.34	FALSE	TRUE	FALSE	finn-b-NAFLD	6	29907835	0.0512	218792	0.9736	Nonalcoholic fatty liver disease || id:finn-b-NAFLD	Nonalcoholic fatty liver disease	Nonalcoholic fatty liver disease || ||	TRUE	igd	6	29907835	0.0298	8.4004e-23	16383261	finn-b-L12_PSORI_VULG	Psoriasis vulgaris || id:finn-b-L12_PSORI_VULG	TRUE	reported	igd	2	1	TRUE	0.00242747	96.5405
6	rs28752856	G	C	G	C	1.036	0.131	0.1102	0.1106	FALSE	TRUE	FALSE	finn-b-NAFLD	6	31298418	0.0799	218792	0.1012	Nonalcoholic fatty liver disease || id:finn-b-NAFLD	Nonalcoholic fatty liver disease	Nonalcoholic fatty liver disease || ||	TRUE	igd	6	31298418	0.0501	5.49794e-95	16383261	finn-b-L12_PSORI_VULG	Psoriasis vulgaris || id:finn-b-L12_PSORI_VULG	TRUE	reported	igd	2	1	TRUE	0.00510877	427.606
7	rs28752856	G	C	T	C	1.036	-0.0096	0.1102	0.1114	TRUE	TRUE	FALSE	finn-b-NAFLD	6	31298418	0.076	218792	0.8999	Nonalcoholic fatty liver disease || id:finn-b-NAFLD	Nonalcoholic fatty liver disease	Nonalcoholic fatty liver disease || ||	TRUE	igd	6	31298418	0.0501	5.49794e-95	16383261	finn-b-L12_PSORI_VULG	Psoriasis vulgaris || id:finn-b-L12_PSORI_VULG	TRUE	reported	igd	2	2	FALSE	0.00510877	427.606
8	rs6556423	T	C	T	C	-0.2482	0.0156	0.6437	0.6437	FALSE	FALSE	FALSE	finn-b-NAFLD	5	158857189	0.05	218792	0.755099	Nonalcoholic fatty liver disease || id:finn-b-NAFLD	Nonalcoholic fatty liver disease	Nonalcoholic fatty liver disease || ||	TRUE	igd	5	158857189	0.0292	1.80509e-17	16383261	finn-b-L12_PSORI_VULG	Psoriasis vulgaris || id:finn-b-L12_PSORI_VULG	TRUE	reported	igd	2	1	TRUE	-0.00209999	72.25
9	rs74630264	A	G	A	G	0.2904	0.096	0.08167	0.08182	FALSE	FALSE	FALSE	finn-b-NAFLD	16	27316975	0.0879	218792	0.2749	Nonalcoholic fatty liver disease || id:finn-b-NAFLD	Nonalcoholic fatty liver disease	Nonalcoholic fatty liver disease || ||	TRUE	igd	16	27316975	0.0518	2.03601e-08	16383261	finn-b-L12_PSORI_VULG	Psoriasis vulgaris || id:finn-b-L12_PSORI_VULG	TRUE	reported	igd	2	1	TRUE	0.00138505	31.4292
10	rs74817271	A	G	A	G	0.3599	0.0799	0.07347	0.07352	FALSE	FALSE	FALSE	finn-b-NAFLD	5	150469973	0.0912	218792	0.3811	Nonalcoholic fatty liver disease || id:finn-b-NAFLD	Nonalcoholic fatty liver disease	Nonalcoholic fatty liver disease || ||	TRUE	igd	5	150469973	0.0547	4.7457e-11	16383261	finn-b-L12_PSORI_VULG	Psoriasis vulgaris || id:finn-b-L12_PSORI_VULG	TRUE	reported	igd	2	1	TRUE	0.00162553	43.2901
