# Supplementary material for: Correlation Among Psoriasis, Iridocyclitis, and Non-alcoholic Fatty Liver Disease: Insights from Mendelian Randomization and Mediation Analysis
Source: Int J Med Sci. 2025 Jan 1;22(1):121–31. doi: 10.7150/ijms.102369 (PMC11659831; doi:10.7150/ijms.102369)
Supplement: Supplementary file 1 — Supplementary figures and tables. [file ijmsv22p0121s1.zip › Supplementary Table/Supplementary Table 4.xlsx]

## Sheet: Supplementary Table 4
	SNP	effect_allele.exposure	other_allele.exposure	effect_allele.outcome	other_allele.outcome	beta.exposure	beta.outcome	eaf.exposure	eaf.outcome	remove	palindromic	ambiguous	id.outcome	chr	pos	se.outcome	samplesize.outcome	pval.outcome	outcome	originalname.outcome	outcome.deprecated	mr_keep.outcome	data_source.outcome	chr.exposure	pos.exposure	se.exposure	pval.exposure	samplesize.exposure	id.exposure	exposure	mr_keep.exposure	pval_origin.exposure	data_source.exposure	action	SNP_index	mr_keep	R	F	R_2
1	rs112733823	T	C	T	C	0.1728	-0.1171	0.2169	0.2168	FALSE	FALSE	FALSE	finn-b-L12_PSORI_VULG	6	30775277	0.0339	16383261	0.000550795	Psoriasis vulgaris || id:finn-b-L12_PSORI_VULG	Psoriasis vulgaris	Psoriasis vulgaris || ||	TRUE	igd	6	30775277	0.0299	7.83195e-09	212909	finn-b-H7_IRIDOCYCLITIS	Iridocyclitis || id:finn-b-H7_IRIDOCYCLITIS	TRUE	reported	igd	2	1	TRUE	0.012524	33.3999	0.000156851
2	rs17206680	T	C	T	C	1.9428	0.2006	0.08178	0.08145	FALSE	FALSE	FALSE	finn-b-L12_PSORI_VULG	6	31379752	0.0507	16383261	7.66196e-05	Psoriasis vulgaris || id:finn-b-L12_PSORI_VULG	Psoriasis vulgaris	Psoriasis vulgaris || ||	TRUE	igd	6	31379752	0.052	1e-200	212909	finn-b-H7_IRIDOCYCLITIS	Iridocyclitis || id:finn-b-H7_IRIDOCYCLITIS	TRUE	reported	igd	2	1	TRUE	0.0807069	1395.88	0.00651361
3	rs181316459	C	G	C	G	0.4647	0.3657	0.04744	0.04726	FALSE	TRUE	FALSE	finn-b-L12_PSORI_VULG	7	5473610	0.0688	16383261	1.073e-07	Psoriasis vulgaris || id:finn-b-L12_PSORI_VULG	Psoriasis vulgaris	Psoriasis vulgaris || ||	TRUE	igd	7	5473610	0.0614	3.83972e-14	212909	finn-b-H7_IRIDOCYCLITIS	Iridocyclitis || id:finn-b-H7_IRIDOCYCLITIS	TRUE	reported	igd	2	1	TRUE	0.0164003	57.2807	0.000268969
4	rs2263324	C	A	A	T	1.6334	-0.1035	0.09709	0.1365	TRUE	FALSE	FALSE	finn-b-L12_PSORI_VULG	6	31401957	0.0408	16383261	0.0111301	Psoriasis vulgaris || id:finn-b-L12_PSORI_VULG	Psoriasis vulgaris	Psoriasis vulgaris || ||	TRUE	igd	6	31401957	0.0492	1e-200	212909	finn-b-H7_IRIDOCYCLITIS	Iridocyclitis || id:finn-b-H7_IRIDOCYCLITIS	TRUE	reported	igd	2	1	FALSE	0.0717648	1102.19	0.00515018
5	rs2263324	C	A	C	A	1.6334	0.1979	0.09709	0.09698	FALSE	FALSE	FALSE	finn-b-L12_PSORI_VULG	6	31401957	0.0489	16383261	5.22805e-05	Psoriasis vulgaris || id:finn-b-L12_PSORI_VULG	Psoriasis vulgaris	Psoriasis vulgaris || ||	TRUE	igd	6	31401957	0.0492	1e-200	212909	finn-b-H7_IRIDOCYCLITIS	Iridocyclitis || id:finn-b-H7_IRIDOCYCLITIS	TRUE	reported	igd	2	2	TRUE	0.0717648	1102.19	0.00515018
6	rs2549803	T	C	T	C	-0.1798	-0.093	0.3345	0.3346	FALSE	FALSE	FALSE	finn-b-L12_PSORI_VULG	5	96174929	0.0296	16383261	0.00168	Psoriasis vulgaris || id:finn-b-L12_PSORI_VULG	Psoriasis vulgaris	Psoriasis vulgaris || ||	TRUE	igd	5	96174929	0.0261	5.34811e-12	212909	finn-b-H7_IRIDOCYCLITIS	Iridocyclitis || id:finn-b-H7_IRIDOCYCLITIS	TRUE	reported	igd	2	1	TRUE	-0.0149281	47.4568	0.000222849
7	rs2927617	T	G	T	C	-0.1809	-0.0326	0.3329	0.2301	TRUE	FALSE	FALSE	finn-b-L12_PSORI_VULG	5	96197690	0.0375	16383261	0.3855	Psoriasis vulgaris || id:finn-b-L12_PSORI_VULG	Psoriasis vulgaris	Psoriasis vulgaris || ||	TRUE	igd	5	96197690	0.0262	4.89328e-12	212909	finn-b-H7_IRIDOCYCLITIS	Iridocyclitis || id:finn-b-H7_IRIDOCYCLITIS	TRUE	reported	igd	2	1	FALSE	-0.0149621	47.6732	0.000223866
8	rs2927617	T	G	T	G	-0.1809	-0.0932	0.3329	0.333	FALSE	FALSE	FALSE	finn-b-L12_PSORI_VULG	5	96197690	0.0297	16383261	0.00171199	Psoriasis vulgaris || id:finn-b-L12_PSORI_VULG	Psoriasis vulgaris	Psoriasis vulgaris || ||	TRUE	igd	5	96197690	0.0262	4.89328e-12	212909	finn-b-H7_IRIDOCYCLITIS	Iridocyclitis || id:finn-b-H7_IRIDOCYCLITIS	TRUE	reported	igd	2	2	TRUE	-0.0149621	47.6732	0.000223866
9	rs7750320	G	A	A	T	0.3453	-0.076	0.1709	0.2308	TRUE	FALSE	FALSE	finn-b-L12_PSORI_VULG	6	33103615	0.0358	16383261	0.0339203	Psoriasis vulgaris || id:finn-b-L12_PSORI_VULG	Psoriasis vulgaris	Psoriasis vulgaris || ||	TRUE	igd	6	33103615	0.0363	2.10087e-21	212909	finn-b-H7_IRIDOCYCLITIS	Iridocyclitis || id:finn-b-H7_IRIDOCYCLITIS	TRUE	reported	igd	2	1	FALSE	0.0206112	90.4857	0.00042482
10	rs7750320	G	A	G	A	0.3453	0.1401	0.1709	0.1708	FALSE	FALSE	FALSE	finn-b-L12_PSORI_VULG	6	33103615	0.0402	16383261	0.000499597	Psoriasis vulgaris || id:finn-b-L12_PSORI_VULG	Psoriasis vulgaris	Psoriasis vulgaris || ||	TRUE	igd	6	33103615	0.0363	2.10087e-21	212909	finn-b-H7_IRIDOCYCLITIS	Iridocyclitis || id:finn-b-H7_IRIDOCYCLITIS	TRUE	reported	igd	2	2	TRUE	0.0206112	90.4857	0.00042482
11	rs885928	G	A	A	T	0.2221	-0.3785	0.5596	0.005631	TRUE	FALSE	FALSE	finn-b-L12_PSORI_VULG	6	29838099	0.1869	16383261	0.0428697	Psoriasis vulgaris || id:finn-b-L12_PSORI_VULG	Psoriasis vulgaris	Psoriasis vulgaris || ||	TRUE	igd	6	29838099	0.0267	8.77405e-17	212909	finn-b-H7_IRIDOCYCLITIS	Iridocyclitis || id:finn-b-H7_IRIDOCYCLITIS	TRUE	reported	igd	2	1	FALSE	0.0180249	69.195	0.000324895
12	rs885928	G	A	G	A	0.2221	0.277	0.5596	0.5597	FALSE	FALSE	FALSE	finn-b-L12_PSORI_VULG	6	29838099	0.0304	16383261	7.63308e-20	Psoriasis vulgaris || id:finn-b-L12_PSORI_VULG	Psoriasis vulgaris	Psoriasis vulgaris || ||	TRUE	igd	6	29838099	0.0267	8.77405e-17	212909	finn-b-H7_IRIDOCYCLITIS	Iridocyclitis || id:finn-b-H7_IRIDOCYCLITIS	TRUE	reported	igd	2	2	TRUE	0.0180249	69.195	0.000324895
13	rs9264277	C	T	C	T	0.2302	0.1242	0.7299	0.7294	FALSE	FALSE	FALSE	finn-b-L12_PSORI_VULG	6	31224667	0.0316	16383261	8.61093e-05	Psoriasis vulgaris || id:finn-b-L12_PSORI_VULG	Psoriasis vulgaris	Psoriasis vulgaris || ||	TRUE	igd	6	31224667	0.0283	4.31023e-16	212909	finn-b-H7_IRIDOCYCLITIS	Iridocyclitis || id:finn-b-H7_IRIDOCYCLITIS	TRUE	reported	igd	2	1	TRUE	0.0176261	66.1664	0.00031068
14	rs9468358	C	T	C	T	0.5855	0.0806	0.125	0.1248	FALSE	FALSE	FALSE	finn-b-L12_PSORI_VULG	6	28342745	0.0421	16383261	0.0554396	Psoriasis vulgaris || id:finn-b-L12_PSORI_VULG	Psoriasis vulgaris	Psoriasis vulgaris || ||	TRUE	igd	6	28342745	0.0389	2.95801e-51	212909	finn-b-H7_IRIDOCYCLITIS	Iridocyclitis || id:finn-b-H7_IRIDOCYCLITIS	TRUE	reported	igd	2	1	TRUE	0.0326025	226.545	0.00106293
