# Supplementary material for: Correlation Among Psoriasis, Iridocyclitis, and Non-alcoholic Fatty Liver Disease: Insights from Mendelian Randomization and Mediation Analysis
Source: Int J Med Sci. 2025 Jan 1;22(1):121–31. doi: 10.7150/ijms.102369 (PMC11659831; doi:10.7150/ijms.102369)
Supplement: Supplementary file 1 — Supplementary figures and tables. [file ijmsv22p0121s1.zip › Supplementary Table/Supplementary Table 5.xlsx]

## Sheet: Supplementary Table 5
	SNP	effect_allele.exposure	other_allele.exposure	effect_allele.outcome	other_allele.outcome	beta.exposure	beta.outcome	eaf.exposure	eaf.outcome	remove	palindromic	ambiguous	id.outcome	chr	pos	se.outcome	samplesize.outcome	pval.outcome	outcome	originalname.outcome	outcome.deprecated	mr_keep.outcome	data_source.outcome	chr.exposure	pos.exposure	se.exposure	pval.exposure	samplesize.exposure	id.exposure	exposure	mr_keep.exposure	pval_origin.exposure	data_source.exposure	action	SNP_index	mr_keep	R	F
1	rs112733823	T	C	T	C	0.1728	-0.0395	0.2169	0.2168	FALSE	FALSE	FALSE	finn-b-NAFLD	6	30775277	0.0585	218792	0.4999	Nonalcoholic fatty liver disease || id:finn-b-NAFLD	Nonalcoholic fatty liver disease	Nonalcoholic fatty liver disease || ||	TRUE	igd	6	30775277	0.0299	7.83195e-09	212909	finn-b-H7_IRIDOCYCLITIS	Iridocyclitis || id:finn-b-H7_IRIDOCYCLITIS	TRUE	reported	igd	2	1	TRUE	0.012524	33.3999
2	rs17206680	T	C	T	C	1.9428	0.141	0.08178	0.08181	FALSE	FALSE	FALSE	finn-b-NAFLD	6	31379752	0.0872	218792	0.1059	Nonalcoholic fatty liver disease || id:finn-b-NAFLD	Nonalcoholic fatty liver disease	Nonalcoholic fatty liver disease || ||	TRUE	igd	6	31379752	0.052	1e-200	212909	finn-b-H7_IRIDOCYCLITIS	Iridocyclitis || id:finn-b-H7_IRIDOCYCLITIS	TRUE	reported	igd	2	1	TRUE	0.0807069	1395.88
3	rs181316459	C	G	C	G	0.4647	0.0445	0.04744	0.04746	FALSE	TRUE	FALSE	finn-b-NAFLD	7	5473610	0.1162	218792	0.701501	Nonalcoholic fatty liver disease || id:finn-b-NAFLD	Nonalcoholic fatty liver disease	Nonalcoholic fatty liver disease || ||	TRUE	igd	7	5473610	0.0614	3.83972e-14	212909	finn-b-H7_IRIDOCYCLITIS	Iridocyclitis || id:finn-b-H7_IRIDOCYCLITIS	TRUE	reported	igd	2	1	TRUE	0.0164003	57.2807
4	rs2263324	C	A	A	T	1.6334	-0.1479	0.09709	0.1362	TRUE	FALSE	FALSE	finn-b-NAFLD	6	31401957	0.0702	218792	0.0352501	Nonalcoholic fatty liver disease || id:finn-b-NAFLD	Nonalcoholic fatty liver disease	Nonalcoholic fatty liver disease || ||	TRUE	igd	6	31401957	0.0492	1e-200	212909	finn-b-H7_IRIDOCYCLITIS	Iridocyclitis || id:finn-b-H7_IRIDOCYCLITIS	TRUE	reported	igd	2	1	FALSE	0.0717648	1102.19
5	rs2263324	C	A	C	A	1.6334	0.1355	0.09709	0.09722	FALSE	FALSE	FALSE	finn-b-NAFLD	6	31401957	0.0848	218792	0.1101	Nonalcoholic fatty liver disease || id:finn-b-NAFLD	Nonalcoholic fatty liver disease	Nonalcoholic fatty liver disease || ||	TRUE	igd	6	31401957	0.0492	1e-200	212909	finn-b-H7_IRIDOCYCLITIS	Iridocyclitis || id:finn-b-H7_IRIDOCYCLITIS	TRUE	reported	igd	2	2	TRUE	0.0717648	1102.19
6	rs2549803	T	C	T	C	-0.1798	0.0226	0.3345	0.3346	FALSE	FALSE	FALSE	finn-b-NAFLD	5	96174929	0.0509	218792	0.656999	Nonalcoholic fatty liver disease || id:finn-b-NAFLD	Nonalcoholic fatty liver disease	Nonalcoholic fatty liver disease || ||	TRUE	igd	5	96174929	0.0261	5.34811e-12	212909	finn-b-H7_IRIDOCYCLITIS	Iridocyclitis || id:finn-b-H7_IRIDOCYCLITIS	TRUE	reported	igd	2	1	TRUE	-0.0149281	47.4568
7	rs2927617	T	G	T	G	-0.1809	0.0125	0.3329	0.333	FALSE	FALSE	FALSE	finn-b-NAFLD	5	96197690	0.0511	218792	0.8073	Nonalcoholic fatty liver disease || id:finn-b-NAFLD	Nonalcoholic fatty liver disease	Nonalcoholic fatty liver disease || ||	TRUE	igd	5	96197690	0.0262	4.89328e-12	212909	finn-b-H7_IRIDOCYCLITIS	Iridocyclitis || id:finn-b-H7_IRIDOCYCLITIS	TRUE	reported	igd	2	1	TRUE	-0.0149621	47.6732
8	rs2927617	T	G	T	C	-0.1809	0.1212	0.3329	0.23	TRUE	FALSE	FALSE	finn-b-NAFLD	5	96197690	0.0645	218792	0.0603295	Nonalcoholic fatty liver disease || id:finn-b-NAFLD	Nonalcoholic fatty liver disease	Nonalcoholic fatty liver disease || ||	TRUE	igd	5	96197690	0.0262	4.89328e-12	212909	finn-b-H7_IRIDOCYCLITIS	Iridocyclitis || id:finn-b-H7_IRIDOCYCLITIS	TRUE	reported	igd	2	2	FALSE	-0.0149621	47.6732
9	rs7750320	G	A	G	A	0.3453	0.1298	0.1709	0.1709	FALSE	FALSE	FALSE	finn-b-NAFLD	6	33103615	0.0697	218792	0.06267	Nonalcoholic fatty liver disease || id:finn-b-NAFLD	Nonalcoholic fatty liver disease	Nonalcoholic fatty liver disease || ||	TRUE	igd	6	33103615	0.0363	2.10087e-21	212909	finn-b-H7_IRIDOCYCLITIS	Iridocyclitis || id:finn-b-H7_IRIDOCYCLITIS	TRUE	reported	igd	2	1	TRUE	0.0206112	90.4857
10	rs7750320	G	A	A	T	0.3453	-0.0741	0.1709	0.231	TRUE	FALSE	FALSE	finn-b-NAFLD	6	33103615	0.0613	218792	0.2268	Nonalcoholic fatty liver disease || id:finn-b-NAFLD	Nonalcoholic fatty liver disease	Nonalcoholic fatty liver disease || ||	TRUE	igd	6	33103615	0.0363	2.10087e-21	212909	finn-b-H7_IRIDOCYCLITIS	Iridocyclitis || id:finn-b-H7_IRIDOCYCLITIS	TRUE	reported	igd	2	2	FALSE	0.0206112	90.4857
11	rs885928	G	A	G	A	0.2221	0.003	0.5596	0.5599	FALSE	FALSE	FALSE	finn-b-NAFLD	6	29838099	0.0522	218792	0.9549	Nonalcoholic fatty liver disease || id:finn-b-NAFLD	Nonalcoholic fatty liver disease	Nonalcoholic fatty liver disease || ||	TRUE	igd	6	29838099	0.0267	8.77405e-17	212909	finn-b-H7_IRIDOCYCLITIS	Iridocyclitis || id:finn-b-H7_IRIDOCYCLITIS	TRUE	reported	igd	2	1	TRUE	0.0180249	69.195
12	rs885928	G	A	A	T	0.2221	-0.4236	0.5596	0.005612	TRUE	FALSE	FALSE	finn-b-NAFLD	6	29838099	0.3245	218792	0.1918	Nonalcoholic fatty liver disease || id:finn-b-NAFLD	Nonalcoholic fatty liver disease	Nonalcoholic fatty liver disease || ||	TRUE	igd	6	29838099	0.0267	8.77405e-17	212909	finn-b-H7_IRIDOCYCLITIS	Iridocyclitis || id:finn-b-H7_IRIDOCYCLITIS	TRUE	reported	igd	2	2	FALSE	0.0180249	69.195
13	rs9264277	C	T	C	T	0.2302	0.0068	0.7299	0.73	FALSE	FALSE	FALSE	finn-b-NAFLD	6	31224667	0.0547	218792	0.9017	Nonalcoholic fatty liver disease || id:finn-b-NAFLD	Nonalcoholic fatty liver disease	Nonalcoholic fatty liver disease || ||	TRUE	igd	6	31224667	0.0283	4.31023e-16	212909	finn-b-H7_IRIDOCYCLITIS	Iridocyclitis || id:finn-b-H7_IRIDOCYCLITIS	TRUE	reported	igd	2	1	TRUE	0.0176261	66.1664
14	rs9468358	C	T	C	T	0.5855	0.0195	0.125	0.1248	FALSE	FALSE	FALSE	finn-b-NAFLD	6	28342745	0.0728	218792	0.788401	Nonalcoholic fatty liver disease || id:finn-b-NAFLD	Nonalcoholic fatty liver disease	Nonalcoholic fatty liver disease || ||	TRUE	igd	6	28342745	0.0389	2.95801e-51	212909	finn-b-H7_IRIDOCYCLITIS	Iridocyclitis || id:finn-b-H7_IRIDOCYCLITIS	TRUE	reported	igd	2	1	TRUE	0.0326025	226.545
