# Supplementary material for: Correlation Among Psoriasis, Iridocyclitis, and Non-alcoholic Fatty Liver Disease: Insights from Mendelian Randomization and Mediation Analysis
Source: Int J Med Sci. 2025 Jan 1;22(1):121–31. doi: 10.7150/ijms.102369 (PMC11659831; doi:10.7150/ijms.102369)
Supplement: Supplementary file 1 — Supplementary figures and tables. [file ijmsv22p0121s1.zip › Supplementary Table/Supplementary Table 7.xlsx]

## Sheet: Supplementary Table 7
	SNP	effect_allele.exposure	other_allele.exposure	effect_allele.outcome	other_allele.outcome	beta.exposure	beta.outcome	eaf.exposure	eaf.outcome	remove	palindromic	ambiguous	id.outcome	chr	pos	se.outcome	samplesize.outcome	pval.outcome	outcome	originalname.outcome	outcome.deprecated	mr_keep.outcome	data_source.outcome	se.exposure	pval.exposure	samplesize.exposure	pos.exposure	chr.exposure	id.exposure	exposure	mr_keep.exposure	pval_origin.exposure	data_source.exposure	action	SNP_index	mr_keep	R	F
1	rs112875651	A	G	A	G	-0.2365	-0.033	0.3872	0.3872	FALSE	FALSE	FALSE	finn-b-H7_IRIDOCYCLITIS	8	126506694	0.0252	212909	0.1905	Iridocyclitis || id:finn-b-H7_IRIDOCYCLITIS	Iridocyclitis	Iridocyclitis || ||	TRUE	igd	0.0493	1.63301e-06	218792	126506694	8	finn-b-NAFLD	Nonalcoholic fatty liver disease || id:finn-b-NAFLD	TRUE	reported	igd	2	1	TRUE	-0.0102553	23.0127
2	rs146090367	G	C	G	C	0.7689	-0.0067	0.02567	0.02569	FALSE	TRUE	FALSE	finn-b-H7_IRIDOCYCLITIS	1	21437248	0.0773	212909	0.9305	Iridocyclitis || id:finn-b-H7_IRIDOCYCLITIS	Iridocyclitis	Iridocyclitis || ||	TRUE	igd	0.1608	1.736e-06	218792	21437248	1	finn-b-NAFLD	Nonalcoholic fatty liver disease || id:finn-b-NAFLD	TRUE	reported	igd	2	1	TRUE	0.0102223	22.8648
3	rs148887741	G	C	G	C	2.737	0.5541	0.003076	0.003056	FALSE	TRUE	FALSE	finn-b-H7_IRIDOCYCLITIS	2	178283018	0.2341	212909	0.0179602	Iridocyclitis || id:finn-b-H7_IRIDOCYCLITIS	Iridocyclitis	Iridocyclitis || ||	TRUE	igd	0.5582	9.43192e-07	218792	178283018	2	finn-b-NAFLD	Nonalcoholic fatty liver disease || id:finn-b-NAFLD	TRUE	reported	igd	2	1	TRUE	0.0104821	24.042
4	rs2220228	T	C	T	C	0.3324	0.0144	0.1349	0.135	FALSE	FALSE	FALSE	finn-b-H7_IRIDOCYCLITIS	6	155497657	0.0364	212909	0.693	Iridocyclitis || id:finn-b-H7_IRIDOCYCLITIS	Iridocyclitis	Iridocyclitis || ||	TRUE	igd	0.0723	4.27396e-06	218792	155497657	6	finn-b-NAFLD	Nonalcoholic fatty liver disease || id:finn-b-NAFLD	TRUE	reported	igd	2	1	TRUE	0.00982852	21.1371
5	rs56195589	C	T	C	T	0.3191	-0.0385	0.1486	0.1487	FALSE	FALSE	FALSE	finn-b-H7_IRIDOCYCLITIS	17	78455003	0.0345	212909	0.2656	Iridocyclitis || id:finn-b-H7_IRIDOCYCLITIS	Iridocyclitis	Iridocyclitis || ||	TRUE	igd	0.0684	3.10399e-06	218792	78455003	17	finn-b-NAFLD	Nonalcoholic fatty liver disease || id:finn-b-NAFLD	TRUE	reported	igd	2	1	TRUE	0.00997322	21.7641
6	rs72882094	T	G	T	G	0.4132	-0.0042	0.1168	0.1168	FALSE	FALSE	FALSE	finn-b-H7_IRIDOCYCLITIS	2	171034900	0.0383	212909	0.912	Iridocyclitis || id:finn-b-H7_IRIDOCYCLITIS	Iridocyclitis	Iridocyclitis || ||	TRUE	igd	0.0769	7.62992e-08	218792	171034900	2	finn-b-NAFLD	Nonalcoholic fatty liver disease || id:finn-b-NAFLD	TRUE	reported	igd	2	1	TRUE	0.0114866	28.8714
7	rs72983431	A	G	A	G	1.4469	-0.0121	0.008434	0.008435	FALSE	FALSE	FALSE	finn-b-H7_IRIDOCYCLITIS	19	2115689	0.1343	212909	0.9281	Iridocyclitis || id:finn-b-H7_IRIDOCYCLITIS	Iridocyclitis	Iridocyclitis || ||	TRUE	igd	0.3004	1.45999e-06	218792	2115689	19	finn-b-NAFLD	Nonalcoholic fatty liver disease || id:finn-b-NAFLD	TRUE	reported	igd	2	1	TRUE	0.0102968	23.1994
8	rs738408	T	C	T	C	0.6125	0.0048	0.2268	0.2268	FALSE	FALSE	FALSE	finn-b-H7_IRIDOCYCLITIS	22	44324730	0.0292	212909	0.87	Iridocyclitis || id:finn-b-H7_IRIDOCYCLITIS	Iridocyclitis	Iridocyclitis || ||	TRUE	igd	0.0605	4.45554e-24	218792	44324730	22	finn-b-NAFLD	Nonalcoholic fatty liver disease || id:finn-b-NAFLD	TRUE	reported	igd	2	1	TRUE	0.0216389	102.495
9	rs75025168	A	G	A	G	0.9714	-0.1505	0.0188	0.01874	FALSE	FALSE	FALSE	finn-b-H7_IRIDOCYCLITIS	11	42124131	0.0909	212909	0.0978408	Iridocyclitis || id:finn-b-H7_IRIDOCYCLITIS	Iridocyclitis	Iridocyclitis || ||	TRUE	igd	0.1929	4.75598e-07	218792	42124131	11	finn-b-NAFLD	Nonalcoholic fatty liver disease || id:finn-b-NAFLD	TRUE	reported	igd	2	1	TRUE	0.0107653	25.359
10	rs75635096	G	A	G	A	0.809	-0.1215	0.02287	0.02279	FALSE	FALSE	FALSE	finn-b-H7_IRIDOCYCLITIS	16	83784618	0.0828	212909	0.1423	Iridocyclitis || id:finn-b-H7_IRIDOCYCLITIS	Iridocyclitis	Iridocyclitis || ||	TRUE	igd	0.1719	2.51802e-06	218792	83784618	16	finn-b-NAFLD	Nonalcoholic fatty liver disease || id:finn-b-NAFLD	TRUE	reported	igd	2	1	TRUE	0.0100609	22.1485
11	rs78305825	C	T	C	T	0.6329	0.0073	0.04813	0.04801	FALSE	FALSE	FALSE	finn-b-H7_IRIDOCYCLITIS	7	155277774	0.0578	212909	0.9001	Iridocyclitis || id:finn-b-H7_IRIDOCYCLITIS	Iridocyclitis	Iridocyclitis || ||	TRUE	igd	0.1197	1.24799e-07	218792	155277774	7	finn-b-NAFLD	Nonalcoholic fatty liver disease || id:finn-b-NAFLD	TRUE	reported	igd	2	1	TRUE	0.0113031	27.9564
12	rs8100204	A	G	A	G	0.4365	0.0314	0.1599	0.16	FALSE	FALSE	FALSE	finn-b-H7_IRIDOCYCLITIS	19	19393714	0.0336	212909	0.3498	Iridocyclitis || id:finn-b-H7_IRIDOCYCLITIS	Iridocyclitis	Iridocyclitis || ||	TRUE	igd	0.068	1.373e-10	218792	19393714	19	finn-b-NAFLD	Nonalcoholic fatty liver disease || id:finn-b-NAFLD	TRUE	reported	igd	2	1	TRUE	0.0137221	41.2051
